# Supplementary material for: Optineurin is an adaptor protein for ubiquitinated substrates in Golgi membrane-associated degradation
Source: Nat Commun. 2025 Oct 20;16:8966. doi: 10.1038/s41467-025-64400-3 (PMC12537940; doi:10.1038/s41467-025-64400-3)
Supplement: Supplementary file 4 — Source Data [file 41467_2025_64400_MOESM4_ESM.xlsx]

## Sheet: Sheet1
		Optineurin is an adaptor protein for ubiquitinated substrates in Golgi membrane-associated degradation
		Yoichi Nibe-Shirakihara1#, Shinya Honda1, Satoko Arakawa1, Satoru Torii1, Hajime Tajima Sakurai1, Hirofumi Yamaguchi1, Shigeru Oshima2, Ryuichi Okamoto2, Michal Lazarou3,4,5, Hideshi Kawakami6, and Shigeomi Shimizu1#
		1 Department of Pathological Cell Biology, Advanced Research Initiative, Institute of Integrated Research, Institute of Science Tokyo, 2-3-10 Kanda Surugadai, Chiyoda-ku, Tokyo 101-0062, Japan
		2 Department of Gastroenterology and Hepatology, Graduate School, Institute of Science Tokyo, 1-5-45 Yushima, Bunkyo-ku, Tokyo 113-8510, Japan
		3 Department of Biochemistry and Molecular Biology, Biomedicine Discovery Institute, Monash University, Melbourne 3800, Australia
		4 Walter and Eliza Hall Institute of Medical Research, Parkville, Victoria, Australia.
		5 Department of Biochemistry and Molecular Biology, Biomedicine Discovery Institute, Monash University, Melbourne, Australia.
		6 Department of Medical Biology, University of Melbourne, Melbourne, Victoria, Australia.
		7Department of Epidemiology, Research Institute for Radiation Biology and Medicine, Hiroshima University, Hiroshima 734-8553, Japan

## Sheet: Fig.1
	Fig.1a
										Box indicates the portions of blots presented in the figure
	Fig.1b	Optn	1	2	3	4	5	6		Lane No.	1	2	3	4	5	6
			100	134.082	112.251	96.522	139.901	190.292		Etoposide(hr)	0	4	12	0	4	12
			100	141.222	108.81	101.284	128.154	189.329		Chroloquine	-	-	-	+	+	+
			100	140.121	121.22	98.2527	139.99	185.643
		Average	100	138.475	114.094	98.6863	136.015	188.421
		Tax1Bp1	1	2	3	4	5	6
			100	101.678	77.2261	78.4674	74.1422	73.4821
			100	92.3571	80.1532	76.3782	77.9372	78.5429
			100	94.9522	84.8673	65.8429	65.6	72.0507
		Average	100	96.3293	80.7488	73.5628	72.5598	74.6919
		Nbr1	1	2	3	4	5	6
			100	92.7353	95.9137	85.2944	89.4831	89.981
			100	76.8719	87.4756	77.5847	73.4383	86.0262
			100	84.5274	89.4043	87.5986	89.7153	98.3461
		Average	100	84.7115	90.9312	83.4925	84.2122	91.4511
		Ndp52	1	2	3	4	5	6
			100	110.492	105.115	109.515	109.454	105.409
			100	97.2657	99.5054	98.4595	93.2669	99.4942
			100	112.651	111.456	113.05	112.624	110.161
		Average	100	106.803	105.359	107.008	105.115	105.022
		p62	1	2	3	4	5	6
			100	107.285	104.734	99.228	106.117	108.774
			100	101.704	104.574	119.464	102.339	100.692
			100	100.774	99.5316	107.872	99.2529	96.0928
		Average	100	103.254	102.947	108.855	102.57	101.853
	Fig.1 d	siOptn	-	-	+	+
		Etoposide	-	+	-	+
			3	45	1	40
			1	80	2	36
			5	70	0	14
			4	63	0	72
			4	56	1	21
			3	84	0	12
			2	63	0	8
			1	42	1	12
			2	105	3	9
			0	34	2	15
			6	55	2	17
			4	51	6	14
			0	52	5	31
			0	46	1	17
			2	65	2	18
			2	58	5	11
			0	48	2	21
			0	80	4	14
			2	54	5	11
			4	51	2	60
		Average	2.25	60.1	2.2	22.65
	Fig.1 f		Mock	Etoposide4hr	Etoposide12hr
			0.14	0.25	0.61
			0.19	0.4	0.56
			0.1	0.3	0.67
			0.13	0.41	0.6
			0.12	0.26	0.68
			0.11	0.38	0.66
			0.14	0.39	0.77
			0.16	0.24	0.72
			0.14	0.26	0.73
			0.18	0.22	0.69
		Average	0.141	0.311	0.669
	Fig.1 h	Etoposide(hr)	0	4	12
			0.01	0.38	0.53
			0.12	0.36	0.49
			0.02	0.5	0.27
			0.04	0.3	0.38
			0.2	0.24	0.61
			0.21	0.32	0.6
			0.01	0.25	0.53
			0.06	0.2	0.58
			0.16	0.55	0.69
			0.1	0.48	0.72
		Average	0.093	0.358	0.54

## Sheet: Fig.2
	Fig.2b
		HeLa		Penta		p62		NDP52		NBR1		TAX1BP1		OPTN
	Etoposide	-	+	-	+	-	+	-	+	-	+	-	+	-	+
		10	56	7	17	18	98	21	121	24	86	8	92	18	25
		6	76	6	18	23	105	33	93	11	69	6	80	14	25
		2	38	7	11	9	82	14	89	9	135	7	83	10	21
		1	80	10	10	24	92	12	95	9	78	5	67	15	26
		0	42	8	14	15	112	5	90	5	104	4	49	10	17
		8	71	2	16	11	91	9	72	13	145	9	82	16	13
		0	35	6	14	9	74	11	85	10	124	7	33	7	22
		1	52	7	12	13	204	11	75	6	152	6	64	13	31
		2	63	10	13	13	114	5	111	5	113	6	70	0	14
		0	61	3	13	9	133	9	81	2	106	4	75	7	10
		1	25	2	22	13	111	9	120	2	84	5	95	3	19
		1	53	18	30	7	105	14	68	9	109	4	64	9	28
		1	28	11	9	21	190	16	155	15	134	0	72	7	19
		5	61	8	13	18	126	9	157	3	144	2	77	9	10
		1	61	9	13	18	121	3	83	11	126	3	48	9	15
	Average	2.6	53.4667	7.6	15	14.7333	117.2	12.0667	99.6667	8.93333	113.933	5.06667	70.0667	9.8	19.6667
	Fig.2c
		HeLa		Penta		p62		NDP52		NBR1		TAX1BP1		OPTN
	Etoposide	-	+	-	+	-	+	-	+	-	+	-	+	-	+
		12	124	17	16	3	4	11	26	5	6	2	30	2	91
		18	126	14	6	1	7	8	9	7	7	6	22	10	85
		28	108	11	1	2	33	8	7	12	13	1	31	2	59
		31	132	6	12	3	28	2	3	9	3	1	25	3	95
		19	140	10	18	1	10	23	12	10	11	3	30	2	55
		12	133	9	2	1	5	2	21	1	20	1	20	5	85
		13	215	9	10	3	19	2	3	2	10	7	33	7	56
		9	133	10	14	2	8	4	7	7	14	4	25	10	72
		15	108	12	10	3	17	4	10	5	12	3	14	12	84
		19	131	12	9	3	30	3	18	2	16	1	20	3	71
		18	117	10	2	5	22	9	18	2	15	3	17	1	112
		20	78	1	2	4	20	4	9	3	15	2	19	2	97
		19	71	9	24	7	19	1	17	1	20	2	16	5	56
		19	105	28	5	4	29	10	21	2	12	7	11	10	87
		20	131	12	8	3	7	19	8	2	15	5	18	8	96
	Average	18.1333	123.467	11.3333	9.26667	3	17.2	7.33333	12.6	4.66667	12.6	3.2	22.0667	5.46667	80.0667
	Fig. 2e
		HeLa		PentaKO
	Etoposide	-	+	-	+
		3.57	52.9	0	3.28
		4.55	40	3.1	1.85
	Average	4.06	46.45	1.55	2.565

## Sheet: Fig.3
	Fig.3a
											Box indicates the portions of blots presented in the figure
	Fig.3b
	Optn	1	2	3	4	5	6		Lane No.	1	2	3	4	5	6
		100	134.082	112.251	96.522	139.901	190.292		CBM(hr)	0	4	12	0	4	12
		100	141.222	108.81	101.284	128.154	189.329		Chroloquine	-	-	-	+	+	+
		100	140.121	121.22	98.2527	139.99	185.643
	Average	100	138.475	114.094	98.6863	136.015	188.421
	Tax1Bp1	1	2	3	4	5	6
		100	101.678	77.2261	78.4674	74.1422	73.4821
		100	92.3571	80.1532	76.3782	77.9372	78.5429
		100	94.9522	84.8673	65.8429	65.6	72.0507
	Average	100	96.3293	80.7488	73.5628	72.5598	74.6919
	Nbr1	1	2	3	4	5	6
		100	92.7353	95.9137	85.2944	89.4831	89.981
		100	76.8719	87.4756	77.5847	73.4383	86.0262
		100	84.5274	89.4043	87.5986	89.7153	98.3461
	Average	100	84.7115	90.9312	83.4925	84.2122	91.4511
	Ndp52	1	2	3	4	5	6
		100	110.492	105.115	109.515	109.454	105.409
		100	97.2657	99.5054	98.4595	93.2669	99.4942
		100	112.651	111.456	113.05	112.624	110.161
	Average	100	106.803	105.359	107.008	105.115	105.022
	p62	1	2	3	4	5	6
		100	107.285	104.734	99.228	106.117	108.774
		100	101.704	104.574	119.464	102.339	100.692
		100	100.774	99.5316	107.872	99.2529	96.0928
	Average	100	103.254	102.947	108.855	102.57	101.853
	Fig.3d
	siOptn	-	-	+	+
	CBM	-	+	-	+
		36	156	30	64
		32	144	20	54
		24	128	20	48
		24	126	18	46
		22	120	16	40
		20	110	12	36
		18	108	10	30
		18	106	8	26
		12	98	8	26
		8	76	4	24
	Average	21.4	117.2	14.6	39.4
	Fig.3f
		HeLa		PentaKO
	CBM	-	+	-	+
		6	16	5	12
		4	18	1	18
		3	21	2	19
		2	20	6	21
		9	15	12	7
		7	9	9	9
		12	12	11	5
		11	19	7	12
		8	21	6	9
		9	8	3	3
	Average	7.1	15.9	6.2	11.5
	Fig.3g
		HeLa		PentaKO
	CBM	-	+	-	+
		12	62	12	28
		28	58	10	34
		12	72	8	26
		17	60	24	10
		10	54	12	22
		6	95	8	25
		5	42	12	30
		12	38	15	31
		19	93	18	28
		21	67	20	29
	Average	14.2	64.1	13.9	26.3
	Fig.3i
		p62		NDP52		NBR1		TAX1BP1		OPTN
	CBM	-	+	-	+	-	+	-	+	-	+
		48	74	51	82	45	75	62	45	83	125
		42	68	62	45	40	63	75	48	62	153
		55	88	77	36	30	41	55	36	34	145
		72	49	34	81	37	40	40	32	45	151
		80	35	29	34	58	45	95	62	53	162
		91	55	52	56	51	72	65	59	61	143
		38	41	47	30	43	58	31	73	80	155
		45	90	82	72	27	59	25	80	22	192
		55	62	65	60	39	71	61	42	19	108
		72	69	66	70	52	63	43	39	35	186
	Average	59.8	63.1	56.5	56.6	42.2	58.7	55.2	51.6	49.4	152

## Sheet: Fig.4
	Fig.4a
										Box indicates the portions of blots presented in the figure
	Fig.4b
										Box indicates the portions of blots presented in the figure
	Fig.4c
	GFP	E1 inihibotor	-	-	+
		CBM	-	+	+
			100	184.467	107.796
			100	258.53	64.1291
			100	239.933	121.731
		Average	100	227.643	97.8853
	Optn	E1 inihibotor	-	-	+
		CBM	-	+	+
			100	284.958	98.9482
			100	262.029	110.428
			100	343.582	55.0345
		Average	100	296.856	88.1368
	Fig.4e
		CBM	-	+
			1.08108	5.54054
			0.27027	16.2162
			0.135135	17.1622
			1.89189	17.4324
			1.62162	10.5405
			1.21622	15.8108
			1.35135	11.2162
			1.08108	6.35135
			0.27027	16.4865
			1.08108	10.2703
		Average	1	12.7027
	Fig.4g
		Myc-OPTN	-		+
		Chroloqune	-	+	-	+
			3	6	16	48
			5	8	21	37
			4	7	18	29
			2	8	14	41
			1	7	17	45
			4	9	20	38
			5	3	13	39
			7	8	15	29
			2	8	17	42
			1	7	20	44
		Average	3.4	7.1	17.1	39.2
	Fig.4h
										Box indicates the portions of blots presented in the figure
	Fig.4i
			Atg5 KO			Atg5KO/Optn KD
		CBM(hr)	0	18	24	0	18	24
			100	177.958	208.024	33.8683	78.567	80.4634
			100	128.594	146.242	18.8144	34.2068	33.0499
			100	127.532	156.076	50.7513	69.5131	46.7036
		Average	100	144.695	170.114	34.478	60.7623	53.4056

## Sheet: Fig.5
	Fig.5a
											Box indicates the portions of blots presented in the figure
	Fig.5b
											Box indicates the portions of blots presented in the figure
	Fig.5d
											Box indicates the portions of blots presented in the figure
	Fig.5f
	siTrabid	Ctrl			+
	stimuli	Mock	Etoposide	CBM	Mock	Etoposide	CBM
		16	96	80	56	160	41
		22	82	44	62	124	62
		42	98	28	15	88	100
		20	72	65	41	62	81
		16	65	32	24	124	56
		12	90	60	32	83	80
		48	64	32	46	102	64
		16	68	16	14	98	32
		12	92	36	42	62	84
		8	81	24	68	132	62
	Average	21.2	80.8	41.7	40	103.5	66.2

## Sheet: Fig.6
	Fig. 6a
														Box indicates the portions of blots presented in the figure
	Fig.6b
		HeLa			PentaKO			3Hexa			HeLa+GSK
		ー	VP	VP＋E64	ー	VP	VP＋E64	ー	VP	VP＋E64	ー	VP	VP＋E64
		100	133.053	190.006	175.311	185.349	193.6	121.128	142.124	199.848	197.41	186.878	199.67
		100	121.966	171.485	201.912	181.826	186.049	101.385	139.109	166.656	187.578	187.101	185.16
		100	145.862	183.724	193.725	201.54	186.211	99.8116	159.117	181.585	176.309	197.12	194.554
	Average	100	133.627	181.739	190.316	189.572	188.62	107.441	146.783	182.696	187.099	190.367	193.128
	Fig.6d
		HeLa			PentaKO
	Etoposide	-	+	+	-	+	+
	E64d/PepA	-	-	+	-	-	+
		0	79	130	0	5	3
		28	180	248	20	26	22
		21	121	168	8	11	18
		10	133	192	12	8	9
		8	172	181	10	9	7
		7	98	220	11	12	6
		5	83	128	20	25	12
		0	112	147	6	20	20
		2	131	171	15	11	18
		3	140	201	13	8	22
	Average	8.4	124.9	178.6	11.5	13.5	13.7
	Fig.6e
		HeLa			PentaKO
	Etoposide	-	+	+	-	+	+
	E64d/PepA	-	-	+	-	-	+
		0	1	0	0	1	0
		0	0	2	1	0	0
		0	0	0	0	0	1
		0	1	1	0	0	0
		0	0	0	1	1	0
		0	0	1	0	0	0
		0	1	0	0	0	0
		0	0	1	0	0	0
		0	0	0	0	0	0
		0	0	0	0	1	0
	Average	0	0.3	0.5	0.2	0.3	0.1
	Fig.6f
		HeLa			PentaKO
	Etoposide	-	+	+	-	+	+
	E64d/PepA	-	-	+	-	-	+
		121.748	199.233	287.987	454.254	235.336	354.263
		75.5964	132.127	187.469	351.502	349.982	258.999
		66.7372	203.27	264.347	148.041	267.592	236.669
		51.299	186.718	181.985	273.379	340.237	328.054
		108.809	166.034	228.85	273.425	325.932	207.28
		108.067	186.433	330.348	249.016	300.483	249.412
		116.661	169.606	332.856	273.444	303.234	402.209
		142.226	176.185	166.374	227.838	297.406	235.956
		139.923	157.114	342.685	291.727	217.408	261.918
		68.9334	187.105	236.66	235.233	273.85	258.938
	Average	100	176.382	255.956	277.786	291.146	279.37
	Fig.6h
	Etoposide	-	+	+
	E64/PepA	-	-	+
		0.9375	10.9375	37.8125
		1.5625	6.5625	20
		0.46875	11.7188	31.5625
		0.3125	10	15.3125
		0.625	10.625	34.5312
		1.25	3.4375	21.4062
		1.875	21.7188	22.0312
		1.25	6.40625	13.5938
		0.9375	8.90625	14.375
		0.78125	11.7188	24.6875
	Average	1	10.2031	23.5312
	Fig.6i
													Box indicates the portions of blots presented in the figure
	Fig.6j									Box indicates the portions of blots presented in the figure
	Fig.6k
															Box indicates the portions of blots presented in the figure

## Sheet: FIg.7
	Fig.7c
	Flag-OPTN	No rescue		WT		Q398X		ΔZF		ΔUBD
	Etoposide	-	+	-	+	-	+	-	+	-	+
		5	16	19	273	12	41	42	51	63	212
		12	24	28	265	5	38	33	38	52	208
		22	25	31	208	18	29	28	14	43	198
		18	28	45	209	21	38	29	28	38	187
		19	31	33	156	6	42	34	31	38	155
		21	22	28	183	19	27	42	29	48	138
		10	12	19	166	21	31	18	32	29	102
		24	8	36	143	15	20	21	28	34	108
		30	41	50	128	18	19	31	36	19	118
		31	32	28	165	23	7	28	44	55	147
	Average	19.2	23.9	31.7	189.6	15.8	29.2	30.6	33.1	41.9	157.3
	Fig.7d
											Box indicates the portions of blots presented in the figure

## Sheet: Fig.8
	Fig.8e
								Box indicates the portions of blots presented in the figure
	Fig.8g
	No.	1	2	3	4	5	6
		9	8	6	4	4	9
		8	8	6	3	2	8
		8	8	5	2	2	8
		7	6	5	2	2	7
		7	5	5	1	1	6
		6	5	4	1	1	5
		6	4	4	1	1	5
		5	4	4	1	1	4
		3	4	3	0	1	4
		3	3	3	0	1	4
		3	2	3	0	1	3
		2	2	2	0	1	3
		2	2	2	0	1	2
		2	1	2	0	1	2
		1	1	1	0	0	2
	Average	4.8	4.2	3.66667	1	1.33333	4.8
	Fig.8h
		WT/Optn +/-	Optn -/-
		1.26667	4.8
		1.13333	4.8
		1	4.2
		1.33333	3.66667
		1.6	4.8
		1
		1.33333
	Average	1.2381	4.45333

## Sheet: Figure S2
		Figure S2a
									Box indicates the portions of blots presented in the figure
		Figure S2b
											Box indicates the portions of blots presented in the figure
		Figure S2d
		Etoposide	-	+
		Flag-Optn	-						R1	R2	R3	R4
		si Optn	-		No.1	No.2	No.3	No.4	No.1	No.2	No.3	No.4
			30	122	88	60	52	41	160	120	162	192
			22	142	102	62	48	38	172	131	178	182
			18	98	92	74	61	22	158	98	198	166
			32	102	106	80	49	50	99	80	142	112
			24	118	100	66	50	45	101	122	156	131
			16	88	77	54	66	28	77	141	139	76
			8	156	124	81	77	33	102	100	123	82
			22	132	132	90	61	38	116	92	98	69
			24	119	68	52	49	51	140	76	114	105
			12	141	74	48	38	33	108	82	131	98
		Average	20.8	121.8	96.3	66.7	55.1	37.9	123.3	104.2	144.1	121.3

[truncated: 13 more sheets: Figure S3, Figure S4, Figure S5, Figure S6, FIgure S7, Figure S8, Figure S9, FigureS10, FigureS11, FigureS12, FigureS13, FigureS14, FigureS15]
